# Supplementary material for: Educational Needs and Priorities for Pediatric Emergency Nursing: A Cross-Sectional Study of Clinical Nurses
Source: Children (Basel). 2026 Apr 2;13(4):501. doi: 10.3390/children13040501 (PMC13114470; doi:10.3390/children13040501)
Supplement: Supplementary file 1 [file children-13-00501-s001.zip]

Archive with 1 entries (1 files):
- children-4193198-supplementary.pdf
